# Supplementary material for: The Potential of the Inclusion of Prosopis farcta Extract in the Diet on the Growth Performance, Immunity, Digestive Enzyme Activity, and Oxidative Status of the Common Carp, Cyprinus carpio, in Response to Ammonia Stress
Source: Animals (Basel). 2025 Mar 20;15(6):895. doi: 10.3390/ani15060895 (PMC11939293; doi:10.3390/ani15060895)
Supplement: Supplementary file 1 [file animals-15-00895-s001.zip › Table S3.xlsx]

## Sheet: Growth
	IW	FW	FEED INTAKE	WG	SGR	FCR
0	15.384	38.238	39.2	1.71524	148.557	1.71524
0	14.584	35.26	39.44	1.90753	141.772	1.90753
0	14.804	36.594	39.68	1.82102	147.19	1.82102
0.5	15.054	38.822	41.9	1.76287	157.885	1.76287
0.5	14.896	38.55	42.04	1.77729	158.794	1.77729
0.5	14.648	37.414	41.4	1.8185	155.421	1.8185
1	15.156	43.654	43.8	1.53695	188.031	1.53695
1	15.148	43.336	43.5	1.54321	186.084	1.54321
1	15.912	46.084	43.6	1.44505	189.618	1.44505
2	15.178	44.302	44	1.51078	191.883	1.51078
2	14.73	42.718	43.8	1.56496	190.007	1.56496
2	15.722	47.122	43.56	1.38726	199.72	1.38726

## Sheet: Digestive enzyme
	Protein	Amylase	Lipase	Protease
0	45.4	16.15	5.78	8.7
0	48.95	16.3	6.1	10.1
0	46.11	14.92	5.19	10
0.5	38.16	15.18	5.9	11.81
0.5	40.9	14.34	6.66	12.19
0.5	41.27	15.06	6.19	12.21
1	30	20.2	7.7	15.05
1	30.38	21.39	8	15.5
1	28.15	20.18	8.12	16.7
2	34.81	17.9	9.4	13.7
2	33.45	18.24	8.12	14.2
2	30.2	19.3	9.18	14.91

## Sheet: stress
			Protein	Albumine	Lysozyme	Immunoglobulin	ACH50	SOD	GPX	CAT	MDA	AST	ALT	Glucose	Cortisol
	Stress	Diet
0	before	0	2.64	1.01	34.19	16.19	134.65	47.76	188.55	78.4	70.19	274.67	13.49	82.46	54.4
0	before	0	2.67	0.99	35.62	15.41	128.38	50.1	189.8	74.42	67.1	278.57	14.64	77.59	63.59
0	before	0	2.43	1.06	35.07	15.5	126.97	47.7	204.19	75.15	65.66	282.17	14.71	80.13	55.62
0	before	0.5	3.24	1.28	36.78	20.02	139.42	50.15	223.7	70.02	65.28	255.11	12.67	75	46.92
0	before	0.5	3.31	1.4	37.05	19.6	136.91	49.39	216.6	67.38	62	257.63	14	77.06	52.39			Protein
0	before	0.5	3.17	1.31	38.1	19.12	131.76	49.11	212.11	67.29	63.31	251	13.41	74.14	48.71			Albumine
0	before	1	3.62	1.35	39.9	21.64	135.13	57.21	231.15	66.42	59.23	242.5	10.39	72.5	48.64			Lysozyme
0	before	1	3.9	1.39	39.14	19.62	139.37	56.29	221.32	63.18	56.52	235.35	9.79	68.93	49.57			Immunoglobulin
0	before	1	3.61	1.43	38.11	20.72	137.22	58.4	215.33	64.56	57.38	247.22	10.51	72.2	44.05			ACH50
0	before	2	3.57	1.32	37.51	19.61	140.56	54.28	218.7	59.9	50.54	238.42	10.72	68.66	44.74
0	before	2	3.32	1.43	38.3	20.73	138.2	56.15	221.42	61.16	51.09	241.08	11.9	72.5	51.2
0	before	2	3.49	1.39	38.61	19	146.1	55.29	231.22	62.3	57.7	236.9	11.1	67.7	47.19
1	after	0	2.29	1.12	29	12.74	124.7	46.68	235.51	79.88	85.51	405.11	24.6	165.19	139.4
1	after	0	2.4	0.95	27.79	11.08	129.59	45.36	240.7	83.1	90.12	400.29	23.45	167.77	136
1	after	0	2.12	0.9	29.4	12	122.24	44.7	244	82	88.1	394.45	23.23	162.1	132.51
1	after	0.5	3.04	1.12	31.8	16.11	130.1	54.89	253.82	72.28	78.19	304.34	19.23	112.33	89.2
1	after	0.5	2.87	1.09	33.51	16.23	135.52	55.64	262	73.8	76.3	300	18.71	114.44	94.55
1	after	0.5	2.91	1	33.69	17.1	129.63	56.18	249.99	74	74.83	295.69	17.86	111	90
1	after	1	3.18	1.11	35	18.79	132.41	61.13	263.4	70.5	61.46	331.23	11.55	99.32	83.94
1	after	1	3.12	1.21	34.29	18.97	140.4	60.18	258.9	63.13	55.5	322.81	12.63	102.45	74.29
1	after	1	3.15	1.19	36.19	18.25	132.25	59.02	253.17	65	61	327.53	12.18	95.2	82.4
1	after	2	3	1.27	36.62	17.72	135.91	60.59	303.9	67.2	64.02	320.5	14.93	91.9	79.4
1	after	2	2.82	1.1	36.31	19.2	141.63	58.81	296.07	63.2	60.6	327.41	14.4	87.1	76.3
1	after	2	2.91	1.35	34.89	17.92	136.1	60	299.16	65.8	62.34	319.2	13.51	92.5	72.51
